# Supplementary material for: Redescription of “Nesticus” citrinus (Taczanowski, 1874) (Araneae, Araneoidea) from French Guyana
Source: Zookeys. 2015 Nov 18;(537):97–101. doi: 10.3897/zookeys.537.6818 (PMC4714049; doi:10.3897/zookeys.537.6818)
Supplement: XML Treatment for “Nesticus” citrinus [file zookeys.537.6818-treatment1.xml]

<!DOCTYPE tp:taxon-treatment
  PUBLIC "-//TaxonX//DTD Taxonomic Treatment Publishing DTD v0 20100105//EN" "tax-treatment-NSO.dtd">
<tp:taxon-treatment xmlns:tp="http://www.plazi.org/taxpub"><tp:treatment-meta><kwd-group><label>Taxon classification</label><kwd><named-content content-type="kingdom">Animalia</named-content></kwd><kwd><named-content content-type="order">Araneae</named-content></kwd><kwd><named-content content-type="family">Nesticidae</named-content></kwd></kwd-group><mixed-citation publication-type="journal"><person-group><name><surname>Marusik</surname><given-names>Yuri M.</given-names></name><name><surname>Omelko</surname><given-names>Mikhail M.</given-names></name><name><surname>Koponen</surname><given-names>Seppo</given-names></name></person-group><article-title>Redescription of “<italic><tp:taxon-name><tp:taxon-name-part taxon-name-part-type="genus">Nesticus</tp:taxon-name-part></tp:taxon-name></italic>” <italic><tp:taxon-name><tp:taxon-name-part taxon-name-part-type="species">citrinus</tp:taxon-name-part></tp:taxon-name></italic> (Taczanowski, 1874) (<tp:taxon-name><tp:taxon-name-part taxon-name-part-type="order">Araneae</tp:taxon-name-part></tp:taxon-name>, <tp:taxon-name><tp:taxon-name-part taxon-name-part-type="superfamily">Araneoidea</tp:taxon-name-part></tp:taxon-name>) from French Guyana</article-title><source>Zookeys</source><day>18</day><month>11</month><year>2015</year><volume>2015</volume><issue>537</issue><fpage>97</fpage><lpage>101</lpage><pub-id pub-id-type="doi">10.3897/zookeys.537.6818</pub-id></mixed-citation></tp:treatment-meta><tp:nomenclature><tp:taxon-name>
                        “<tp:taxon-name-part taxon-name-part-type="genus">Nesticus</tp:taxon-name-part>”
                        <tp:taxon-name-part taxon-name-part-type="species">citrinus</tp:taxon-name-part>
                    </tp:taxon-name><tp:taxon-authority>(Taczanowski, 1874)</tp:taxon-authority><xref ref-type="fig" rid="F1">Figs 1–8</xref><tp:nomenclature-citation-list><tp:nomenclature-citation><tp:taxon-name><tp:taxon-name-part taxon-name-part-type="genus">Theridium</tp:taxon-name-part> <tp:taxon-name-part taxon-name-part-type="species">citrinum</tp:taxon-name-part></tp:taxon-name><comment>: <xref ref-type="bibr" rid="B6">Taczanowski 1874</xref>: 57 (♀).</comment></tp:nomenclature-citation><tp:nomenclature-citation><tp:taxon-name><tp:taxon-name-part taxon-name-part-type="genus">Theridium</tp:taxon-name-part> <tp:taxon-name-part taxon-name-part-type="species">citrinum</tp:taxon-name-part></tp:taxon-name><comment>: <xref ref-type="bibr" rid="B1">Keyserling 1884</xref>: 86, pl. 4, f. 54 (♀).</comment></tp:nomenclature-citation><tp:nomenclature-citation><tp:taxon-name><tp:taxon-name-part taxon-name-part-type="genus">Nesticus</tp:taxon-name-part> <tp:taxon-name-part taxon-name-part-type="species">citrinus</tp:taxon-name-part></tp:taxon-name><comment>: <xref ref-type="bibr" rid="B3">Levi 1963</xref>: 490 (transfer of species without argumentations).</comment></tp:nomenclature-citation></tp:nomenclature-citation-list></tp:nomenclature><tp:treatment-sec sec-type="Types"><title>Types.</title><p>7♀ “Uassa-Guyane français, leg. K.Yeliki, det. H.T. Taczanowski” from Zoological Museum, Polish Academy of Sciences. Lectotype ♀ designated here, paralectotypes 3♀ and 3 juv. Most likely one syntype was taken by <xref ref-type="bibr" rid="B1">Keyserling (1884)</xref> who mentioned 8 specimens. Specimens were dried out and original colouration in alcohol can not be described.</p></tp:treatment-sec><tp:treatment-sec sec-type="Note"><title>Note.</title><p>Uassa was not located on current and old maps of the region.</p><!--PageBreak--></tp:treatment-sec><tp:treatment-sec sec-type="Description"><title>Description.</title><p><italic>Female</italic>. Total length 3.45. Carapace length 1.6, width 1.13. According to <xref ref-type="bibr" rid="B1">Keyserling (1884)</xref> prosoma and appendages yellow. Tarsi of leg I‒II with dark tips (Fig. <xref ref-type="fig" rid="F1">1</xref>). Abdomen covered with white guanine spots lacking only in front of spinnerets (Figs <xref ref-type="fig" rid="F1">1–2</xref>). Palpal tarsi with large almost straight pectinate claws (Fig. <xref ref-type="fig" rid="F1">3</xref>).</p><fig id="F1" position="float" orientation="portrait"><label>Figures 1–8.</label><caption><p>Female of <italic><tp:taxon-name><tp:taxon-name-part taxon-name-part-type="genus">Nesticus</tp:taxon-name-part> <tp:taxon-name-part taxon-name-part-type="species">citrinus</tp:taxon-name-part></tp:taxon-name></italic>. <bold>1</bold> habitus, lateral <bold>2</bold> abdomen, ventral <bold>3</bold> palpal tarsus and chelicera <bold>4</bold> epigyne with one broken embolus, ventral <bold>5</bold> epigyne with 2 broken emboli, ventral <bold>6</bold> epigyne, posterior <bold>7</bold> epigyne after maceration, dorsal <bold>8</bold> receptacle with complex tip of embolus inside, dorsal. Abbreviations: <italic>Be</italic> broken-off terminal part of embolus, <italic>Co</italic> copulatory openings, <italic>Ct</italic> complex tip of embolus, <italic>Id</italic> insemination ducts, <italic>Re</italic> receptacle, <italic>Rp</italic> round pit of epigynal plate.</p></caption><graphic xmlns:xlink="http://www.w3.org/1999/xlink" xlink:href="zookeys-537-097-g001.jpg" position="float" orientation="portrait" xlink:type="simple" id="oo_65463.jpg"/></fig><p>Leg measurements</p><table-wrap id="T1" position="float" orientation="portrait"><label>Leg measurements</label><table id="TID0E4KAC" rules="all"><tbody><tr><th rowspan="1" colspan="1"/><th rowspan="1" colspan="1">Femur</th><th rowspan="1" colspan="1">Patella</th><th rowspan="1" colspan="1">Tibia</th><th rowspan="1" colspan="1">Metatarsus</th><th rowspan="1" colspan="1">Tarsus</th><th rowspan="1" colspan="1">Total</th></tr><tr><td rowspan="1" colspan="1">I</td><td rowspan="1" colspan="1">2.03</td><td rowspan="1" colspan="1">0.75</td><td rowspan="1" colspan="1">1.83</td><td rowspan="1" colspan="1">2.03</td><td rowspan="1" colspan="1">0.85</td><td rowspan="1" colspan="1">7.49</td></tr><tr><td rowspan="1" colspan="1">II</td><td rowspan="1" colspan="1">2.35</td><td rowspan="1" colspan="1">0.80</td><td rowspan="1" colspan="1">1.75</td><td rowspan="1" colspan="1">2.03</td><td rowspan="1" colspan="1">0.88</td><td rowspan="1" colspan="1">7.81</td></tr><tr><td rowspan="1" colspan="1">III</td><td rowspan="1" colspan="1">1.50</td><td rowspan="1" colspan="1">0.53</td><td rowspan="1" colspan="1">1.00</td><td rowspan="1" colspan="1">1.20</td><td rowspan="1" colspan="1">0.55</td><td rowspan="1" colspan="1">4.78</td></tr><tr><td rowspan="1" colspan="1">IV</td><td rowspan="1" colspan="1">2.03</td><td rowspan="1" colspan="1">0.63</td><td rowspan="1" colspan="1">1.50</td><td rowspan="1" colspan="1">1.73</td><td rowspan="1" colspan="1">0.63</td><td rowspan="1" colspan="1">6.52</td></tr></tbody></table></table-wrap><!--PageBreak--><p>Epigyne as in Figs <xref ref-type="fig" rid="F1">4–8</xref>, large, extending epigastral fold, strongly swollen, wider than long, width subequal to 1/2 of abdomen width. Epigynal plate surrounded with long transparent hairs, its anterior edge more sclerotized than another parts. Epigynal plate with pair of round weakly sclerotized copulatory openings (<italic>Co</italic>), and two round pits (<italic>Rp</italic>) on lateral sides of the plate. Diameter of round pits more than 2 times larger than those of the copulatory openings. Copulatory openings lead to relatively short (about half of plate’s width) insemination ducts (<italic>Id</italic>). Receptacles (<italic>Re</italic>) very large, egg-shaped.</p></tp:treatment-sec><tp:treatment-sec sec-type="Comments"><title>Comments.</title><p>All syntype females have one or two tips of embolus left (<italic>Be</italic>) in the epigyne (Figs <xref ref-type="fig" rid="F1">4–8</xref>). Shape and size of broken tip of emboli are the same in all observed specimens, which indicates that the embolus has a certain break-off point. The embolus penetrates not only into the insemination duct but also into the receptacle (Figs <xref ref-type="fig" rid="F1">7–8</xref>). The embolus tip (<italic>Ct</italic>), is quite complex and it is wider than rest of the broken part of the embolus.</p><p>Conformation of both the epigyne and tip of the embolus is unknown in other <tp:taxon-name><tp:taxon-name-part taxon-name-part-type="family">Nesticidae</tp:taxon-name-part></tp:taxon-name>. This may indicate that “<italic><tp:taxon-name><tp:taxon-name-part taxon-name-part-type="genus">Nesticus</tp:taxon-name-part></tp:taxon-name></italic>” <italic><tp:taxon-name><tp:taxon-name-part taxon-name-part-type="species">citrinus</tp:taxon-name-part></tp:taxon-name></italic> does not belong in <italic><tp:taxon-name><tp:taxon-name-part taxon-name-part-type="genus">Nesticus</tp:taxon-name-part></tp:taxon-name></italic> and most probably does not belong in the family <tp:taxon-name><tp:taxon-name-part taxon-name-part-type="family">Nesticidae</tp:taxon-name-part></tp:taxon-name> as well.</p><p>Broken-off tip of embolus is known to occur in several families and superfamilies of spiders included in <tp:taxon-name><tp:taxon-name-part taxon-name-part-type="superfamily">Araneoidea</tp:taxon-name-part></tp:taxon-name>: <tp:taxon-name><tp:taxon-name-part taxon-name-part-type="family">Theridiidae</tp:taxon-name-part></tp:taxon-name> and <tp:taxon-name><tp:taxon-name-part taxon-name-part-type="family">Linyphiidae</tp:taxon-name-part></tp:taxon-name> (<xref ref-type="bibr" rid="B7">Wiehle 1967</xref>). “<italic><tp:taxon-name><tp:taxon-name-part taxon-name-part-type="genus">Nesticus</tp:taxon-name-part></tp:taxon-name></italic>” <italic><tp:taxon-name><tp:taxon-name-part taxon-name-part-type="species">citrinus</tp:taxon-name-part></tp:taxon-name></italic> can not be placed in <tp:taxon-name><tp:taxon-name-part taxon-name-part-type="family">Linyphiidae</tp:taxon-name-part></tp:taxon-name> due to lack of a median plate of the epigyne, and in having distinct copulatory ducts, lacking in <tp:taxon-name><tp:taxon-name-part taxon-name-part-type="family">Linyphiidae</tp:taxon-name-part></tp:taxon-name>. It can neither be placed in any known <tp:taxon-name><tp:taxon-name-part taxon-name-part-type="family">Theridiidae</tp:taxon-name-part></tp:taxon-name> genera, due to straight palpal claw. Bent palpal claw is known to occur in <tp:taxon-name><tp:taxon-name-part taxon-name-part-type="subfamily">Hadrotarsinae</tp:taxon-name-part></tp:taxon-name>, but it is rather short and not straight. In addition <tp:taxon-name><tp:taxon-name-part taxon-name-part-type="subfamily">Hadrotarsinae</tp:taxon-name-part></tp:taxon-name> have modified prosoma with very high clypeus, and habitually are very different from “<italic><tp:taxon-name><tp:taxon-name-part taxon-name-part-type="genus">Nesticus</tp:taxon-name-part></tp:taxon-name></italic>” <italic><tp:taxon-name><tp:taxon-name-part taxon-name-part-type="species">citrinus</tp:taxon-name-part></tp:taxon-name></italic>.</p><p>Even though placement in <italic><tp:taxon-name><tp:taxon-name-part taxon-name-part-type="genus">Nesticus</tp:taxon-name-part></tp:taxon-name></italic> is somewhat doubtful, we believed it is better that it remains in <italic><tp:taxon-name><tp:taxon-name-part taxon-name-part-type="genus">Nesticus</tp:taxon-name-part></tp:taxon-name></italic> for now, until new specimens or a male is discovered, that could shed some light on a very mysterious spider.</p></tp:treatment-sec><ref-list><ref id="B6"><mixed-citation xmlns:xlink="http://www.w3.org/1999/xlink" xlink:type="simple"><person-group><name name-style="western"><surname>Taczanowski</surname><given-names>L</given-names></name></person-group> (<year>1874</year>) <article-title>Les aranéides de la Guyane française.</article-title> <source>Horae Societatis Entomologicae Rossicae</source> <volume>10</volume>: <fpage>56</fpage>–<lpage>115</lpage>. </mixed-citation></ref><ref id="B1"><mixed-citation xmlns:xlink="http://www.w3.org/1999/xlink" xlink:type="simple"><person-group><name name-style="western"><surname>Keyserling</surname><given-names>E</given-names></name></person-group> (<year>1884</year>) <source>Die Spinnen Amerikas II. <tp:taxon-name><tp:taxon-name-part taxon-name-part-type="family">Theridiidae</tp:taxon-name-part></tp:taxon-name></source>. <publisher-loc>Nürnberg</publisher-loc>, <size units="page">222 pp</size>. </mixed-citation></ref><ref id="B3"><mixed-citation xmlns:xlink="http://www.w3.org/1999/xlink" xlink:type="simple"><person-group><name name-style="western"><surname>Levi</surname><given-names>HW</given-names></name></person-group> (<year>1963</year>) <article-title>American spiders of the genus <italic><tp:taxon-name><tp:taxon-name-part taxon-name-part-type="genus">Theridion</tp:taxon-name-part></tp:taxon-name></italic> (<tp:taxon-name><tp:taxon-name-part taxon-name-part-type="order">Araneae</tp:taxon-name-part></tp:taxon-name>, <tp:taxon-name><tp:taxon-name-part taxon-name-part-type="family">Theridiidae</tp:taxon-name-part></tp:taxon-name>).</article-title> <source>Bulletin of the Museum of Comparative Zoology at Harvard College</source> <volume>129</volume>: <fpage>481</fpage>–<lpage>589</lpage>. </mixed-citation></ref><ref id="B7"><mixed-citation xmlns:xlink="http://www.w3.org/1999/xlink" xlink:type="simple"><person-group><name name-style="western"><surname>Wiehle</surname><given-names>H</given-names></name></person-group> (<year>1967</year>) <article-title>Steckengebliebene Emboli in den Vulven von Spinnen (Arach., <tp:taxon-name><tp:taxon-name-part taxon-name-part-type="order">Araneae</tp:taxon-name-part></tp:taxon-name>).</article-title> <source>Senckenbergiana Biologica</source> <volume>48</volume>: <fpage>197</fpage>–<lpage>202</lpage>.</mixed-citation></ref></ref-list></tp:taxon-treatment>
